# Supplementary material for: Trophic ecology of yellowtail rockfish (Sebastes flavidus) during a marine heat wave off central California, USA
Source: PLoS One. 2021 May 13;16(5):e0251499. doi: 10.1371/journal.pone.0251499 (PMC8118247; doi:10.1371/journal.pone.0251499)
Supplement: S2 Dataset — (CSV) [file pone.0251499.s002.csv]

S2 Dataset. Weights of prey items (g) of each generalized prey category found in individual Sebastes flavidus stomachs.
Year	Location	Depth (m)	Length (cm)	Sex	Rockfishes	Unidentified Teleosts	Tunicates	Euphausiids	Amphipods	Unidentified Crustaceans	Cephalopods	Other
2013	Cordell Bank	54.9	45	F	0	7.9537	0	0	0	0	0	0
2013	Cordell Bank	54.9	41	F	0	0	3.961	0	0	0.0343	0	0
2013	Cordell Bank	54.9	44	F	19.6074	0	3.1962	0	0	0	0	0
2013	Cordell Bank	54.9	36	F	0	0	0	2.0817	0	0	0	0
2013	Cordell Bank	54.9	42.5	F	45.3029	0	0	4.9571	0	0	0	0
2013	Cordell Bank	54.9	40	F	0	0	0	4.6753	0	0	0	0
2013	Cordell Bank	54.9	32.5	M	0	0	6.0353	0.0317	0	0	0	0
2013	Cordell Bank	54.9	42.5	F	68.0817	0	0	0	0	0.7597	0	0
2013	Cordell Bank	54.9	40	F	35.4185	0	0	0	0	0	0	0
2013	Cordell Bank	54.9	39.5	F	0	0	1.9705	0	0	0	0	0
2013	Cordell Bank	54.9	40.5	F	0	0	0	0	0	0.2681	34.1206	0
2013	Cordell Bank	54.9	43	F	0	0	4.4897	0.0735	0.0021	0	0	0
2013	Cordell Bank	58.5	38	M	0	5.2416	0	0.2886	0	0	0	0
2013	Cordell Bank	82.3	39	M	2.0185	0	0	0	0	0	0	0
2013	Cordell Bank	82.3	31	M	0	0.8712	0	0	0	0	0	0
2013	Cordell Bank	67.1	48	F	0	19.5394	0	0	0	0	0	0
2013	Cordell Bank	67.1	40.5	F	0	3.1141	0	0	0.0167	0	0	0
2013	Cordell Bank	67.1	44	M	0	0	2.6953	1.234	0	0	0	0
2013	Cordell Bank	67.1	40	F	0	0	6.1182	0	0	0.2175	0	0
2013	Cordell Bank	67.1	37.5	F	0	0	1.3705	0	0	0.328	0	0
2013	Cordell Bank	67.1	39.5	M	0	2.6026	0.3743	0	0	0.2587	0	0
2013	Cordell Bank	67.1	45	F	0	32.7531	0	0	0	0	0	0
2013	Cordell Bank	128	47	F	0	0	0	5.5504	0	0	0	0
2013	Cordell Bank	128	42	M	0	0	0	2.8488	0	0	0	0
2013	Cordell Bank	128	43	F	0	0	0	7.1914	0	0	0	0
2013	Cordell Bank	67.1	38.5	F	27.6095	0	0	0	0	0	0	0
2013	Cordell Bank	67.1	38	F	6.9738	12.0017	0.7237	0	0	0.0133	0	0
2013	Cordell Bank	144.5	42.5	F	0	0	0	4.3994	0	0	0	0
2013	Cordell Bank	144.5	39.5	F	0	0	0	8.061	0	0	0	0
2013	Cordell Bank	61	38	F	0	0	0	9.378	0	0	0	0
2013	Cordell Bank	135.3	46	F	0	0	0	0	0	4.2075	0	0
2013	Cordell Bank	67.1	41.5	F	0	0	0	1.8373	0	0	0	0
2013	Cordell Bank	54.9	34.5	F	0	2.6088	0.1701	2.6179	0	0	0	0
2013	Farallon Islands	73.2	31.5	F	0	0	0	0	0	0	1.3583	0
2013	Farallon Islands	73.2	33	F	0	0	1.849	0	0	0	0	0
2013	Farallon Islands	73.2	30	F	0	0	0.4942	0	0	0	0	0
2013	Farallon Islands	73.2	33.5	F	0	0	1.2583	0	0	0	0	0
2013	Farallon Islands	71	32	F	0	0	1.0058	0	0	0	0	0
2013	Farallon Islands	71	32.5	F	0	0	1.2423	0	0	0	0	0
2013	Farallon Islands	44.8	30	F	9.9965	0	2.8491	0	0.0019	0	0	0
2013	Farallon Islands	43.9	34	F	0	0	1.3919	0	0	0	0	0
2013	Farallon Islands	61	31	F	0	0	6.4571	0	0.026	0	0	0
2013	Farallon Islands	61	31.5	F	0	0	13.2956	0	0	0	0	0
2013	Farallon Islands	61	29	F	0	0	2.3584	0	0	0	0	0
2013	Farallon Islands	61	29	F	0	0	6.5837	0	0.0103	0	0	0
2013	Farallon Islands	61	33.5	F	0	0	9.3064	0	0.0798	0	0	0
2013	Farallon Islands	61	33.5	F	0	0	7.5973	0	0.0074	0	0	0
2013	Farallon Islands	61	28.5	F	0	0	2.6672	0	0.0075	0	0	0
2013	Farallon Islands	61	29	F	0	0	4.5142	0	0.0043	0	0	0
2013	Farallon Islands	61	32	F	0	0	9.5529	0	0.063	0	0	0
2013	Farallon Islands	61	31	F	0	0	12.1012	0	0.019	0	0	0
2013	Farallon Islands	61	32	F	0	0	12.6941	0	0.0142	0	0	0
2013	Farallon Islands	36.6	35.5	F	0	0	0	1.8752	0	0	0	0
2013	Farallon Islands	50.3	36.5	F	0	0	0	0	0	2.4714	0	0
2013	Farallon Islands	73.2	39.5	F	0	0	0	6.4329	0	0	0	0
2013	Farallon Islands	73.2	32	F	0	0	0	2.3675	0	0	0	0
2013	Farallon Islands	73.2	34.5	F	0	0	0	0	0	1.48	0	0
2013	Farallon Islands	73.2	28.5	M	0	0	0.8851	0	0	0.038	0	0
2013	Farallon Islands	41.8	24.5	M	0	0	0.377	0.0024	0	0	0	0
2013	Farallon Islands	72.2	33.5	M	0	0	1.8085	0	0.01	0	0	0
2013	Farallon Islands	71	32	M	0	0	0.9841	0	0	0	0	0
2013	Farallon Islands	44.8	24	M	0	0	0.5137	0	0	0	0	0
2013	Farallon Islands	61	32.5	M	0	0	8.9877	0	0.0153	0	0	0
2013	Farallon Islands	61	29	M	0	0	2.8401	0	0.004	0	0	0
2013	Farallon Islands	61	30	M	0	0	5.7386	0	0.0339	0	0	0
2013	Farallon Islands	61	28	M	0	0	3.1865	0	0.0072	0	0	0
2013	Farallon Islands	61	29	M	0	0	4.7596	0	0.015	0	0	0
2013	Farallon Islands	54.9	29	M	0	0	0	0.799	0	0	0	0
2013	Farallon Islands	54.9	32.5	M	0	0	0	0.9982	0	0	0	0
2013	Farallon Islands	54.9	31	M	0	0	0	0	0	0.6912	0	0
2013	Farallon Islands	73.2	28.5	M	0	0	0	1.7343	0	0	0	0
2013	Farallon Islands	73.2	32	M	0	0	0	0	0	2.2504	0	0
2013	Farallon Islands	73.2	35.5	M	0	0	0	0	0	0.947	0	0
2013	Farallon Islands	73.2	34.5	F	0	0	4.8254	0.0065	0	0	0	0
2014	Cordell Bank	69.5	30.5	U	0	0	0	0	0	0	0	0.0148
2014	Cordell Bank	69.5	30.5	U	0	0	0	0	0	0	1.0317	0
2014	Cordell Bank	67.7	33	U	0	0	2.6982	0	0	0	0	0
2014	Cordell Bank	153.6	34.5	M	0	0	0.3274	0	0	0	0	0
2014	Cordell Bank	67.7	36	M	0	0.2517	0.0168	0	0.0011	0	0	0
2014	Cordell Bank	69.5	36.5	M	0	0	0	0	0.0319	0	0	0
2014	Cordell Bank	65.8	39	M	0	2.2829	0	0	0	0	0	0
2014	Cordell Bank	69.5	39.5	M	0	0	0.1235	0.006	0.0109	0	0	0
2014	Cordell Bank	133.5	40	F	0	0	0	0	0	0.1738	0	0
2014	Cordell Bank	65.8	40.5	F	0	0.5452	0	0	0	0	0	0
2014	Cordell Bank	65.8	40.5	U	0	0	0	0	0	0	6.5743	0
2014	Cordell Bank	65.8	40.5	U	0	0	0.1438	0	0	0	0	0
2014	Cordell Bank	142.6	41	F	0	0	0	0	0.0113	0	0	0
2014	Cordell Bank	67.7	41.5	F	0	0	0	0	0.0054	0	0	0
2014	Cordell Bank	67.7	42	F	0	0	0.0944	0	0	0	0	0
2014	Cordell Bank	146.3	42	M	0	4.7986	1.3189	0	0	0	0	0
2014	Cordell Bank	69.5	42	F	0	0	0	0	0.0687	0	0	0
2014	Cordell Bank	67.7	42.5	M	0	2.2356	0	0	0	0	0	0
2014	Cordell Bank	142.6	43	M	0	0	0	0.009	0	0	0	0
2014	Cordell Bank	142.6	43.5	F	0	0	0	0.0563	0	0	1.0831	0
2014	Cordell Bank	142.6	44	F	0	0	0	0	0	0	2.8027	0
2014	Cordell Bank	146.3	44.5	M	0	0	0	0.0131	0	0	0	0
2014	Cordell Bank	142.6	45	F	0	0	4.9649	0	0	0.0219	0	0
2014	Cordell Bank	65.8	45	F	0	0	0.1845	0	0	0	0	0
2014	Cordell Bank	65.8	45	F	0	9.7699	0	0	0	0	0	0
2014	Cordell Bank	142.6	45.5	M	0	0	0	0.0363	0	0	0	0
2014	Cordell Bank	137.2	45.5	U	0	0	0	0	0	0	12.6789	0
2014	Cordell Bank	67.7	46.5	M	0	0.0209	0	0	0	0	0	0
2014	Farallon Islands	72.5	26	M	0	0	0	0	0	0.0029	0	0
2014	Farallon Islands	67.4	26.5	U	2.8462	0	0	0	0	0	0	0
2014	Farallon Islands	67.4	26.5	F	0	0	2.9666	0	0.0083	0	0	0
2014	Farallon Islands	67.7	27	M	0	0	0	0	0	0.0015	0	0
2014	Farallon Islands	67.7	27	M	0	0	0	0	0	0.4943	0	0
2014	Farallon Islands	72.5	27	M	0	0	0	0	0	0.4612	0	0
2014	Farallon Islands	67.4	27	M	0	0	0	0	0	0.0055	0	0
2014	Farallon Islands	67.4	27.5	U	0	0	0.601	0.0413	0.003	0	0	0
2014	Farallon Islands	67.7	27.5	F	0	0	0.3374	0	0.0034	0.0243	0	0
2014	Farallon Islands	67.7	28	F	0	0	0.2412	0	0	0	0	0
2014	Farallon Islands	72.5	28	M	0	0	0.0805	0	0	0	0	0
2014	Farallon Islands	67.4	28	M	0	0	0	0	0	0.0098	0	0
2014	Farallon Islands	67.4	28	M	0	0	0	0.0086	0	0	0	0
2014	Farallon Islands	72.5	28	M	0	0	0	0	0.0028	0	0	0
2014	Farallon Islands	70.4	28	M	0	0	0	0	0	0.0066	0	0
2014	Farallon Islands	72.5	28	M	0	0	0.1799	0	0	0.0305	0	0
2014	Farallon Islands	72.5	28	M	0	0	0.09	0	0.0107	0	0	0
2014	Farallon Islands	42.4	28	M	0	0	0.2935	0	0	0.0523	0	0
2014	Farallon Islands	45.1	28	M	2.9653	0	0	0	0	0	0	0
2014	Farallon Islands	34.1	28	M	4.5051	0	0	0	0	0	0	0
2014	Farallon Islands	67.4	28	U	4.6267	0	0	0	0	0	0	0
2014	Farallon Islands	70.4	28	M	0	0.4984	0	0	0	0	0	0
2014	Farallon Islands	72.5	28.5	M	0	0	0	0.0021	0.0041	0	0	0
2014	Farallon Islands	70.4	28.5	F	0	0	2.1509	0	0.0121	0	0	0
2014	Farallon Islands	70.4	29	F	0	0	0	0	0.0043	0.0233	0	0
2014	Farallon Islands	67.7	29	M	0	0	0.1185	0	0.0268	0.0232	0	0
2014	Farallon Islands	72.5	29	M	0	0	0.1713	0	0	0.012	0	0
2014	Farallon Islands	72.5	29	M	0	0	0	0	0	0.0132	0	0
2014	Farallon Islands	72.5	29	M	0	0	0	0	0.025	0.0115	0	0
2014	Farallon Islands	67.7	29	M	0	0	0	0	0	0.0178	0	0
2014	Farallon Islands	67.7	29	F	0	0	0	0	0	0.1336	0	0
2014	Farallon Islands	67.4	29.5	M	0	0	0	0	0	0	0.0416	0
2014	Farallon Islands	67.7	29.5	F	0	0	0.0191	0	0.0155	0	0	0
2014	Farallon Islands	72.5	30	M	0	0	0	0	0.4996	0	0	0
2014	Farallon Islands	40.5	30	M	0	0	0	0.0076	0	0	0	0
2014	Farallon Islands	42.1	30	M	3.9851	0	0	0	0	0	0	0
2014	Farallon Islands	67.4	30	U	0	0	0	0	0	0.7482	0	0
2014	Farallon Islands	67.7	30	U	0.5015	0	0	0	0	0	0	0
2014	Farallon Islands	72.5	30	F	5.6175	0	0	0	0	0	0	0
2014	Farallon Islands	72.5	30.5	M	0	0	0	0	0	0.0026	0	0
2014	Farallon Islands	70.4	30.5	M	0	0	0	0	0	0.002	0	0
2014	Farallon Islands	45.1	30.5	F	0	3.1316	0	0	0	0	0	0
2014	Farallon Islands	67.7	31	M	0	0	0	0	0	0.0238	0	0
2014	Farallon Islands	70.4	31	U	0	0	0.1152	0	0	0.0141	0	0
2014	Farallon Islands	67.4	31	U	3.3995	0	0	0	0	0.0541	0	0
2014	Farallon Islands	70.4	31	M	3.8337	0	0	0	0	0.3213	0	0
2014	Farallon Islands	48.2	31.5	U	0	0	0	0.0105	0	0	0	0
2014	Farallon Islands	67.7	31.5	F	13.7452	0	0	0	0	0	0	0
2014	Farallon Islands	72.5	32	F	0	0	0.3243	0	0	0.877	0	0
2014	Farallon Islands	72.5	32	M	0	0	0	0	0	0.0842	0	0
2014	Farallon Islands	67.4	32	M	0	0	1.6021	0	0.002	0	0	0
2014	Farallon Islands	67.7	32	M	0	0	0.3151	0	0	0.0037	0	0
2014	Farallon Islands	67.4	32	U	0	0	0.3251	0	0.0056	0.2435	0	0
2014	Farallon Islands	72.5	32	F	0	0	0.8596	0	0	0.0056	0	0
2014	Farallon Islands	70.4	32.5	U	0	0	0.3399	0	0	0	0	0
2014	Farallon Islands	67.4	32.5	U	0	2.3956	0	0	0	0	0	0
2014	Farallon Islands	67.7	32.5	F	12.2492	0	0	0	0	0	0	0
2014	Farallon Islands	72.5	33	F	0	0	0	0	0	0.0195	0	0
2014	Farallon Islands	72.5	33	M	0	0	0	0	0	0.2653	0	0
2014	Farallon Islands	67.4	33	M	0	0	0	0	0	0.019	0	0
2014	Farallon Islands	67.4	33	M	0	0	0	0	0	0.0711	0	0
2014	Farallon Islands	72.5	33	M	0	0	0	0	0	0.0039	0	0
2014	Farallon Islands	72.5	33	M	0	0	0	0	0	0.0124	0	0
2014	Farallon Islands	48.2	33	U	0	0	0.5803	0	0	0.0313	0	0
2014	Farallon Islands	70.4	33	F	0	0	0	0	0	0.0057	0	0
2014	Farallon Islands	70.4	33.5	M	0	0	1.26	0	0.0033	0.0322	0	0
2014	Farallon Islands	72.5	33.5	M	0	0	0	0	0	0.0021	0	0
2014	Farallon Islands	48.2	33.5	F	0	0	0.8834	0	0	0	0	0
2014	Farallon Islands	67.7	34	F	0	0	0	0	0	0.0022	0	0
2014	Farallon Islands	72.5	34	U	0	0	1.0932	0	0	0.0164	0	0
2014	Farallon Islands	72.5	34	F	3.5602	0	0	0	0	0	0	0
2014	Farallon Islands	70.4	34.5	U	0	0.0136	0	0	0	0.0425	0	0
2014	Farallon Islands	72.5	34.5	U	12.0194	0	0	0	0	0	0	0
2014	Farallon Islands	67.4	35	U	0	0	0	0	0	0.0014	0	0
2014	Farallon Islands	72.5	35	U	16.1671	0	0	0	0	0	0	0
2014	Farallon Islands	72.5	36.5	U	0	0	0	0	0	0.0093	0	0
2014	Farallon Islands	72.5	33.5	U	0	0	0	0	0	0.0164	0	0
2014	Half Moon Bay	34.7	22	M	0	0	0	0	0	0	2.7986	0
2014	Half Moon Bay	34.7	23	M	0	0	0	0	0	0.2766	0	0
2014	Half Moon Bay	34.7	24	U	0	0.1594	1.5429	0	0.0413	0	0	0
2014	Half Moon Bay	43.9	24	M	0	0	0.3871	0	0	0	0	0
2014	Half Moon Bay	39	24.5	U	0	3.1226	0	0	0	0	0	0
2014	Half Moon Bay	34.1	24.5	F	0	0	0.005	0	0	0	0	0
2014	Half Moon Bay	39	25	F	0	4.8276	0	0	0	0	0	0
2014	Half Moon Bay	34.7	25	F	0	0	0	0	0	0	0	0.2117
2014	Half Moon Bay	39	25	M	0	0	1.277	0	0	0	0	0
2014	Half Moon Bay	39	25	F	0	0.4705	0	0	0	0	0	0
2014	Half Moon Bay	34.7	25.5	F	0	3.7324	0	0	0	0	0	0
2014	Half Moon Bay	39.3	25.5	F	0	5.9149	0	0	0	0	0	0
2014	Half Moon Bay	34.7	25.5	F	0	0.1964	6.6479	0	0	0.0466	0	0
2014	Half Moon Bay	74.1	26	F	0	0	1.25	0	0	0	0	0
2014	Half Moon Bay	34.7	26	F	0	1.181	0	0	0	0	0	0
2014	Half Moon Bay	43.9	26	U	0	0	6.714	0	0	0	0	0
2014	Half Moon Bay	74.1	26	M	0	0	0.2022	0	0	0	0	0
2014	Half Moon Bay	34.1	26.5	M	0	0	0	0.0083	0	0	1.311	0
2014	Half Moon Bay	66.4	27	M	0	0	1.221	0	0	0	0	0
2014	Half Moon Bay	39	27.5	M	0	0	0.6249	0.0049	0	0	0	0
2014	Half Moon Bay	34.7	27.5	U	0	5.0177	0	0	0	0	0	0
2014	Half Moon Bay	39	27.5	F	0	2.3698	0.632	0	0	0.0235	0	0
2014	Half Moon Bay	34.1	28	F	0	2.1907	0	0	0	0	0	0
2014	Half Moon Bay	68	28	U	0	0	5.7781	0	0	0	0	0
2014	Half Moon Bay	39	28	M	0	6.4622	0	0	0	0	0	0
2014	Half Moon Bay	74.1	28.5	F	0	0	0.1652	0	0	0	0	0.0793
2014	Half Moon Bay	39.6	29	F	0	0	0.2241	0	0	0	0	0
2014	Half Moon Bay	74.1	29	M	0	0	0	0.1726	0	0	0	0
2014	Half Moon Bay	74.1	29	M	0	0	0.7264	0	0	0	0	0.0893
2014	Half Moon Bay	39	29.5	M	0	1.3395	0	0	0	0	0	0
2014	Half Moon Bay	34.1	29.5	M	0	0.6989	0	0	0	0	0	0.0047
2014	Half Moon Bay	42.1	29.5	U	0	0	1.4503	0	0	0	0	0
2014	Half Moon Bay	39	29.5	M	0	0.4247	0	0	0	0	0	0
2014	Half Moon Bay	39	30	U	0	0	0	0.0169	0	0	0	0
2014	Half Moon Bay	74.1	30	U	0	0	0.194	0	0	0	0	0
2014	Half Moon Bay	42.1	30	U	0	0	2.6695	0	0	0	0	0
2014	Half Moon Bay	42.1	30	F	0	0	2.0067	0	0	0	0	0
2014	Half Moon Bay	34.1	30.5	U	0	0	0	0.0044	0	0	0	0
2014	Half Moon Bay	34.1	30.5	U	0	0	0.6496	0	0	0	6.1978	0
2014	Half Moon Bay	34.7	30.5	U	0	1.2878	0	0	0	0	0	0
2014	Half Moon Bay	39.6	30.5	U	0	4.3175	0.2411	0	0	0	0	0
2014	Half Moon Bay	39.6	31	U	0	0	1.9574	0	0	0	0	0
2014	Half Moon Bay	34.1	31	U	0	0.0886	0	0	0	0	0	0
2014	Half Moon Bay	34.1	31	M	0	2.5451	0	0	0	0	5.8745	0
2014	Half Moon Bay	69.5	31.5	F	0	0.1176	2.1177	0	0	0	0	0
2014	Half Moon Bay	78	32	M	0	0	0.6052	0.0016	0	0	0	0
2014	Half Moon Bay	74.1	32	M	0	0	0	0.0075	0.0085	0	0.0738	0
2014	Half Moon Bay	71.6	32	M	0	0	0.2262	0	0	0	0	0
2014	Half Moon Bay	74.1	32.5	M	0	0	0.0919	0	0	0	0	0
2014	Half Moon Bay	74.1	32.5	M	0	0	0.8028	0.0004	0	0	0	0
2014	Half Moon Bay	69.5	32.5	U	0	0	3.226	0	0	0	0	0
2014	Half Moon Bay	39.3	32.5	F	0	5.2732	0	0	0	0	0	0
2014	Half Moon Bay	71.6	33	M	0	0	4.608	0	0	0	0	0
2014	Half Moon Bay	74.1	33	M	0	0	0	0	0	0.2776	0	0
2014	Half Moon Bay	69.5	33	U	0	0	2.4935	0	0	0	0	0
2014	Half Moon Bay	71.6	33.5	F	0	0	1.4441	0	0	0	0	0
2014	Half Moon Bay	69.5	34	F	0	0	3.3125	0	0.007	0	0	0
2014	Half Moon Bay	69.5	34	M	0	0	4.1531	0	0	0.0128	0	0
2014	Half Moon Bay	74.1	34	F	0	0	0.3768	0	0	0.0105	0	0
2014	Half Moon Bay	69.5	34.5	F	0	0	3.332	0	0	0	0	0
2014	Half Moon Bay	74.1	34.5	F	0	0	0	0	0	0	0	0.0671
2014	Half Moon Bay	68	34.5	U	0	0	1.7969	0	0	0	0	0
2014	Half Moon Bay	78	34.5	U	0	0.0591	0.2569	0	0	0	0	0
2014	Half Moon Bay	74.1	35	U	0	0	0	0	0	0.0357	0	0.2199
2014	Half Moon Bay	34.1	35	U	0	0.0089	3.5302	0	0.0448	0	0	0
2014	Half Moon Bay	74.1	36	F	0	0	0	0	0	0.5051	0	0
2014	Half Moon Bay	69.5	36	F	0	0	6.3526	0	0	0	0	0
2014	Half Moon Bay	69.5	40.5	U	0	0	6.8569	0	0	0	0	0
2014	Half Moon Bay	39	40.5	F	0	0	1.5145	0	0	0	7.1549	0
2014	Half Moon Bay	69.5	42	F	0	0	7.3896	0	0	0	0	0.0036
2014	Half Moon Bay	78	42.5	U	0	0	5.7659	0	0	0	0	0
2014	Half Moon Bay	71.6	43	U	0	3.3304	0	0	0	0	0	0
