# Supplementary material for: Trophic ecology of yellowtail rockfish (Sebastes flavidus) during a marine heat wave off central California, USA
Source: PLoS One. 2021 May 13;16(5):e0251499. doi: 10.1371/journal.pone.0251499 (PMC8118247; doi:10.1371/journal.pone.0251499)
Supplement: S3 Dataset — (CSV) [file pone.0251499.s003.csv]

S3 Dataset. The Delta 15N and Delta13C values (0/00) of muscle tissue collected from captured Sebastes flavidus.
Year	Location	Depth (m)	Length cm)	Sex	Delta15N (0/00)	Delta 13C (0/00)
2013	Cordell Bank	67.1	37.5	F	13.7	-19.04
2013	Cordell Bank	54.9	45	F	13.64	-18.62
2013	Cordell Bank	54.9	44	F	13.81	-18.89
2013	Cordell Bank	54.9	40	F	13.46	-18.64
2013	Cordell Bank	67.1	38.5	F	13.12	-18.52
2013	Cordell Bank	82.3	31	M	14.23	-18.03
2013	Cordell Bank	144.5	42.5	F	14.86	-18.11
2013	Cordell Bank	67.1	41.5	F	13.58	-18.62
2013	Cordell Bank	67.1	48	F	13.86	-18.99
2013	Cordell Bank	82.3	39	M	14.44	-18.09
2013	Cordell Bank	67.1	39.5	M	14.41	-17.83
2013	Cordell Bank	54.9	32.5	M	13.59	-18.24
2013	Cordell Bank	135.3	46	F	14.29	-18.1
2013	Cordell Bank	54.9	41	F	14.39	-18.2
2013	Cordell Bank	67.1	40	F	13.4	-18.81
2013	Cordell Bank	128	47	F	14.31	-18.24
2013	Cordell Bank	54.9	43	F	13.71	-18.61
2013	Cordell Bank	58.5	38	M	13.93	-18.29
2013	Cordell Bank	54.9	42.5	F	13.82	-18.66
2013	Cordell Bank	54.9	36	F	14.23	-18.02
2013	Cordell Bank	61	38	F	14.75	-18.04
2013	Cordell Bank	54.9	40	F	14.22	-18.51
2013	Cordell Bank	128	43	F	14.11	-18.2
2013	Cordell Bank	67.1	44	M	13.36	-19.09
2013	Cordell Bank	67.1	45	F	13.75	-18.97
2013	Cordell Bank	54.9	40.5	F	13.97	-18.57
2013	Cordell Bank	67.1	40.5	F	13.78	-18.84
2013	Cordell Bank	54.9	34.5	F	14.05	-18.71
2013	Cordell Bank	54.9	39.5	F	14.24	-18.64
2013	Cordell Bank	128	42	M	14.55	-18.13
2014	Cordell Bank	137.2	45.5	M	14.41	-17.86
2014	Cordell Bank	65.8	45	F	13.96	-18.5
2014	Cordell Bank	67.7	42	F	14.16	-18.22
2014	Cordell Bank	69.5	39.5	M	14.69	-18.11
2014	Cordell Bank	142.6	43	M	14.24	-18.05
2014	Cordell Bank	146.3	44.5	F	14.49	-17.82
2014	Cordell Bank	69.5	30.5		14.69	-17.3
2014	Cordell Bank	69.5	42	M	13.67	-18.66
2014	Cordell Bank	65.8	39	M	14.55	-18.21
2014	Cordell Bank	67.7	46.5		14.21	-18.5
2014	Cordell Bank	65.8	40.5		14.97	-18.3
2014	Cordell Bank	65.8	40.5	F	14.29	-18.21
2014	Cordell Bank	65.8	40.5	F	14.22	-18.11
2014	Cordell Bank	67.7	41.5	F	14.16	-17.87
2014	Cordell Bank	142.6	41		14.51	-17.85
2014	Cordell Bank	69.5	30.5		14.82	-17.63
2014	Cordell Bank	133.5	40	M	14.55	-18.13
2014	Cordell Bank	146.3	42	F	14.58	-18.31
2014	Cordell Bank	69.5	36.5	M	14.6	-18.14
2014	Cordell Bank	67.7	36	M	14.98	-17.28
2014	Cordell Bank	153.6	34.5		15.54	-17.09
2014	Cordell Bank	67.7	33		14.94	-17.58
2014	Cordell Bank	142.6	45.5	F	14.8	-17.53
2014	Cordell Bank	142.6	44	F	14.74	-17.59
2014	Cordell Bank	67.7	42.5	F	14.21	-18.26
2014	Cordell Bank	142.6	45	M	14.63	-17.95
2014	Cordell Bank	142.6	43.5	M	14.78	-17.69
2014	Cordell Bank	65.8	45	F	14.32	-18.31
2013	Farallon Islands	44.8	24	M	13.53	-18.25
2013	Farallon Islands	61	28	M	13.64	-17.65
2013	Farallon Islands	73.2	31.5	F	14.27	-17.31
2013	Farallon Islands	73.2	32	F	13.96	-17.53
2013	Farallon Islands	73.2	39.5	F	14.39	-17.67
2013	Farallon Islands	44.8	30	F	13.75	-17.32
2013	Farallon Islands	61	28.5	F	13.38	-17.64
2013	Farallon Islands	73.2	30	F	13.61	-17.43
2013	Farallon Islands	61	29	F	13.67	-17.77
2013	Farallon Islands	61	33.5	F	14.84	-17.47
2013	Farallon Islands	54.9	32.5	M	13.66	-17.7
2013	Farallon Islands	73.2	28.5	M	13.84	-17.67
2013	Farallon Islands	73.2	33	F	13.84	-17.82
2013	Farallon Islands	61	30	M	13.43	-17.72
2013	Farallon Islands	71	32	F	13.89	-17.38
2013	Farallon Islands	43.9	34	F	15.28	-16.92
2013	Farallon Islands	36.6	35.5	F	13.75	-17.71
2013	Farallon Islands	61	29	M	13.77	-17.87
2013	Farallon Islands	54.9	31	M	14.1	-16.72
2013	Farallon Islands	73.2	34.5	F	13.56	-17.72
2013	Farallon Islands	61	32	F	13.83	-17.17
2013	Farallon Islands	73.2	35.5	M	14.44	-17.33
2013	Farallon Islands	73.2	34.5	F	14	-16.91
2013	Farallon Islands	50.3	36.5	F	14.11	-17.69
2013	Farallon Islands	61	31	F	13.71	-17.7
2013	Farallon Islands	71	32.5	F	13.72	-17.8
2013	Farallon Islands	72.2	33.5	M	13.67	-17.52
2013	Farallon Islands	41.8	24.5	M	13.43	-17.52
2014	Farallon Islands	72.5	28	M	14.31	-16.9
2014	Farallon Islands	72.5	28	M	14.32	-17.05
2014	Farallon Islands	67.4	26.5	M	14.29	-16.67
2014	Farallon Islands	72.5	34	F	14.18	-16.34
2014	Farallon Islands	72.5	33	M	14.53	-16.71
2014	Farallon Islands	67.4	27	M	14.51	-16.83
2014	Farallon Islands	67.7	29	F	14.95	-16.76
2014	Farallon Islands	67.4	30	M	14.29	-17.2
2014	Farallon Islands	72.5	28.5	M	14.29	-17.33
2014	Farallon Islands	67.7	31	F	14.29	-17.22
2014	Farallon Islands	72.5	34.5		14.26	-17.1
2014	Farallon Islands	67.7	32.5		14.1	-17.02
2014	Farallon Islands	70.4	32.5	F	14.54	-17.2
2014	Farallon Islands	67.4	32	M	14.51	-16.92
2014	Farallon Islands	70.4	31	M	14.39	-17.29
2014	Farallon Islands	72.5	32	F	14.58	-16.84
2014	Farallon Islands	42.1	30	M	14.38	-16.95
2014	Farallon Islands	67.7	29	M	14.3	-16.94
2014	Farallon Islands	72.5	36.5		14.51	-17.2
2014	Farallon Islands	70.4	34.5	F	14.66	-16.98
2014	Farallon Islands	67.7	27	F	14.33	-16.73
2014	Farallon Islands	48.2	31.5	M	14.41	-17.12
2014	Farallon Islands	72.5	35		14.49	-16.97
2014	Farallon Islands	67.4	27.5	M	14.93	-17.15
2014	Farallon Islands	72.5	30.5	F	14.16	-17.1
2014	Farallon Islands	70.4	33.5	F	14.45	-16.4
2014	Farallon Islands	67.4	35		14.46	-16.4
2014	Farallon Islands	67.7	34	F	14.66	-16.25
2014	Farallon Islands	72.5	33	F	14.62	-16.47
2014	Farallon Islands	72.5	26	M	14.2	-16.89
2014	Half Moon Bay	39	27.5	M	14.93	-16.88
2014	Half Moon Bay	68	28	F	14.87	-16.54
2014	Half Moon Bay	74.1	34	M	14.67	-17.34
2014	Half Moon Bay	69.5	34	F	14.7	-16.86
2014	Half Moon Bay	74.1	29	F	15.28	-16.79
2014	Half Moon Bay	74.1	29	M	14.89	-17.01
2014	Half Moon Bay	68	34.5	F	14.7	-16.41
2014	Half Moon Bay	74.1	30	M	14.92	-16.71
2014	Half Moon Bay	42.1	29.5	M	14.73	-17.4
2014	Half Moon Bay	43.9	26	F	14.61	-16.98
2014	Half Moon Bay	74.1	32	M	15.19	-17.53
2014	Half Moon Bay	69.5	34	F	15.25	-16.84
2014	Half Moon Bay	39	25	M	14.31	-16.86
2014	Half Moon Bay	34.1	26.5	M	14.49	-17.27
2014	Half Moon Bay	34.7	25	F	14.45	-17.45
2014	Half Moon Bay	34.1	29.5	M	14.81	-16.96
2014	Half Moon Bay	34.1	30.5	F	14.57	-17.01
2014	Half Moon Bay	69.5	31.5	M	14.65	-16.75
2014	Half Moon Bay	71.6	33	F	15.17	-17.06
2014	Half Moon Bay	74.1	28.5	M	15.09	-17.37
2014	Half Moon Bay	34.7	22		14.5	-17.66
2014	Half Moon Bay	69.5	34.5	F	15.22	-16.63
2014	Half Moon Bay	34.7	23	M	14.3	-16.48
2014	Half Moon Bay	74.1	26	F	14.65	-17.03
2014	Half Moon Bay	34.7	24	M	14.39	-16.9
2014	Half Moon Bay	34.7	25.5	F	14.5	-16.86
2014	Half Moon Bay	69.5	32.5	M	14.76	-16.76
2014	Half Moon Bay	74.1	33	M	14.94	-16.7
2014	Half Moon Bay	39	24.5	M	14.46	-16.96
2014	Half Moon Bay	71.6	32	M	15.25	-16.66
